# Supplementary material for: The effects of anesthetic drug choice on heart rate variability and echocardiography parameters in cats
Source: Sci Rep. 2024 Jan 3;14:316. doi: 10.1038/s41598-024-51162-z (PMC10764780; doi:10.1038/s41598-024-51162-z)
Supplement: Supplementary file 1 — Supplementary Information. [file 41598_2024_51162_MOESM1_ESM.xlsx]

## Sheet: signalment
Name	OPD	BW	Age (yr)	Gender	Breed	Duration Sx (hr)
tee	65004880	3.9	5	m	DSH	1.25
sky	64008906	4.6	2.2	m	SF	0.5
Numtan	60005858	3.8	5.5	f	DSH	1
Meawx		3.3	2	f	DSH	1
Tungtao	65006183	3.6	1	m	DSH	3
Ler	65006338	3.5	1	m	DSH	1.25
Haru	65001748	2.7	1.3	f	DSH	1
Kaew	65006274	1.45	0.5	f	DSH	1
Thungthong	65006339	4.15	3	m	SF	1
Munto	65006384	4.4	4	m	DSH	0.5
Kapi	65006370	2.7	4	f	DSH	1
Lai		1.8	1	f	DSH	1.5
Ped	65002515	4.2	3	m	PS	0.5
thongkao	65006449	3.5	2.5	f	DSH	1
Sonic	65006586	1	1	m	DSH	1
Mirin	58003754	1	1	f	DSH	2
Prew	64006847	4.7	7	f	DSH	1
Suer		3.1	1.5	m	DSH	2
song	65005008	4.9	3	f	DSH	0.5
Som		3.2	2	m	DSH	1
Maew		2.9	2	f	DSH	2
Kloyhom	65006291	3	1	f	MC	0.58
Khayai	65006409	4.9	5	m	DSH	2
Thungngen		5.1	2	m	DSH	1

## Sheet: cardio function
					ECHO													HRV
		BP	temp	satO2	IVSd	LVIDd	LVPWd	IVSs	LVIDs	LVPWs	FS	LA	AO	LA/AO	MV E/A	PV PG	IVRT	HR	SDNN	RMSSD	LF/HF	LF	HF
สอง	Pre-Operation	160	100	99	0.5	1.4	0.4	0.5	0.9	0.6	39	1.1	0.6	1.7	0.61	4.62	50	140	54	41	0.7	0.16	0.23
	Post-Operation	140	100	99	0.4	2	0.4	0.4	1.6	0.4	20	1.1	0.9	1.26	1.48	1.92	89	130	52	43	0.6	0.07	0.12
ตี๋	Pre-Operation	130	96.6	99	0.5	1.7	0.4	0.5	1.1	0.5	36	0.9	0.7	1.38	0.68	4.41	55	160	112	60	0.78	0.18	0.23
	Post-Operation	150	97	100	0.5	1.6	0.5	0.6	0.8	0.6	47	1.1	0.8	1.4	1.04	3.72	72	155	121	109	1.03	0.87	0.84
sky	Pre-Operation	105	99.1	100	0.5	2	0.4	0.6	1.3	0.5	33	1.1	0.7	1.52	1.1	3.77	50	170	121	96	1.93	1.23	0.64
	Post-Operation	130	99	100	0.4	1.6	0.5	0.5	0.9	0.5	40	1.2	1	1.17	0.96	1.52	61	150	62	78	0.49	0.1	0.21
น้ำตาล	Pre-Operation	160	99.3	98	0.4	1.5	0.5	0.6	0.8	0.6	49	0.9	0.7	1.3	1.09	5.8	55	150	157	193	0.85	0.7	0.82
	Post-Operation	180	98.2	99	0.4	1.4	0.3	0.5	0.9	0.5	38	1.1	0.7	1.59	1.02	2.18	55	160	95	71	0.89	0.46	0.52
Meawx	Pre-Operation	140	100	100	0.3	1.4	0.3	0.3	1.1	0.4	25	1	0.5	1.86	0.76	0.8	55	120	128	144	1.45	0.72	0.5
	Post-Operation	130	101	100	0.4	1.5	0.4	0.4	0.9	0.4	39	1.1	0.7	1.58	0.63	2.3	78	130	1005	1138	1.13	2.69	2.38
Tungtao	Pre-Operation	170	96.4	100	0.4	1.1	0.5	0.5	0.8	0.5	25	0.9	0.7	1.36	0.68	1.29	67	120	219	251	1.16	0.94	0.81
	Post-Operation	165	100	100	0.4	0.7	0.4	0.4	0.5	0.4	26	1.1	0.7	1.58	0.78	1	55	113	258	331	1.23	3.97	3.23
Ler	Pre-Operation	135	98	100	0.4	1.3	0.3	0.5	0.7	0.5	47	1.2	0.8	1.47	0.51	0.74	72	130	78	63	0.51	0.14	0.27
	Post-Operation	135	98	100	0.4	1.3	0.3	0.5	0.7	0.5	47	1.2	0.8	1.47	0.51	0.74	72	120	399	533	1.01	1.75	1.74
koyhom	Pre-Operation	140	99	100	0.4	1.6	0.5	0.6	1	0.6	38	1.1	0.8	1.4	0.9	1.8	61	130	381	471	0.88	2.48	2.87
	Post-Operation	150	99	100	0.5	1.5	0.5	0.5	1	0.5	32	1.3	0.8	1.59	0.67	1.33	58	155	534	630	1.24	3.92	3.16
Kaew	Pre-Operation	155	96.1	100	0.4	0.9	0.4	0.4	0.6	0.4	37	0.7	0.5	1.45	0.89	4.14	50	110	746	1434	1.35	5.46	4.04
	Post-Operation	130	96.4	100	0.4	0.9	0.4	0.4	0.7	0.4	27	0.8	0.5	1.69	0.55	1.3	83	120	947	2054	1.55	9.05	5.86
Thungthong	Pre-Operation	180	98.2	100	0.5	1.5	0.5	0.5	0.8	0.6	45	1.5	1	1.5	0.83	2.69	50	178	155	144	0.65	0.45	0.68
	Post-Operation	170	97.3	99	0.6	1.5	0.6	0.7	1	0.6	36	1.3	0.9	1.38	0.8	2.56	55	240	661	874	1.99	3.28	1.65
Munto	Pre-Operation	140	98	100	0.5	1.4	0.5	0.5	0.9	0.5	39	1.3	0.8	1.63	0.86	2.49	53	120	679	874	2.29	5.58	0.98
	Post-Operation	140	98	100	0.5	1.3	0.5	0.6	0.8	0.6	41	1.3	0.8	1.61	0.81	2.3	53	180	787	1010	1.23	2.33	1.89
Kapi	Pre-Operation	170	97	100	0.5	1.6	0.5	0.6	0.9	0.5	40	1.1	0.6	1.65	0.79	1.02	50	180	162	176	1.52	1.81	1.19
	Post-Operation	130	97	100	0.5	1.6	0.5	0.6	1.1	0.6	33	1.1	0.6	1.7	0.8	2.12	61	150	179	233	0.97	1.53	1.58
Lai	Pre-Operation	140	98	100	0.5	1.2	0.6	0.7	0.7	0.7	45	1.3	0.8	1.72	0.8	8.46	55	90	64	63	0.83	0.44	0.54
	Post-Operation	140	98	100	0.6	1.2	0.6	0.5	0.8	0.6	32	1.1	0.7	1.54	0.63	3.28	44	155	66	37	0.69	0.1	0.15
Khayai	Pre-Operation	135	98	100	0.6	1.4	0.7	0.8	0.7	0.7	46	1.1	0.8	1.39	0.83	6.86	50	140	45	46	0.78	0.2	0.26
	Post-Operation	120	97	100	0.7	1.4	0.7	0.7	1	0.7	28	1	0.7	1.4	1.22	2.48	55	145	153	207	1.2	1.64	1.36
	Pre-Operation	100	98	100	0.6	1.3	0.7	0.8	0.7	0.7	44	1.1	0.8	1.4	0.8	4.03	55	120	93	60	0.72	0.13	0.17
ped	Post-Operation	140	98	100	0.6	1.2	0.6	0.6	0.8	0.6	33	1.2	1	1.24	0.81	1.83	50	130	128	100	0.59	0.13	0.22
	Pre-Operation	130	96	100	0.3	1	0.4	0.4	0.7	0.4	31	0.5	0.4	1.31	0.98	0.55	50	155	82	68	0.49	0.25	0.52
sonic	Post-Operation	140	98	100	0.4	1	0.4	0.4	0.7	0.3	30	0.6	0.5	1.24	0.48	0.61	50	145	467	512	1.54	1.05	0.68
	Pre-Operation	130	99	100	0.5	0.6	0.4	0.5	0.4	0.4	41	0.8	0.6	1.38	0.89	0.8	53	180	62	83	0.44	0.14	0.16
Mirin	Post-Operation	140	100	100	0.4	1	0.5	0.5	0.7	0.5	32	0.7	0.5	1.35	0.76	0.86	50	178	246	208	3.52	0.55	0.32
	Pre-Operation	170	97	100	0.6	1.5	0.7	0.7	0.9	0.7	41	1.1	0.9	1.28	0.88	3.57	50	150	188	195	0.78	0.65	0.84
Prew	Post-Operation	180	100	100	0.5	1.5	0.5	0.5	1.1	0.5	26	1	0.6	1.59	1	1.36	60	120	539	682	1.11	2.13	1.93
	Pre-Operation	140	99.9	99.9	0.5	1.9	0.5	0.6	1.3	0.6	33	1.2	0.7	1.65	0.93	2.16	67	120	80	79	0.54	0.2	0.37
Suer	Post-Operation	140	100	100	0.5	1.9	0.5	0.6	1.3	0.6	33	1.2	0.7	1.65	0.93	2.16	67	90	660	841	1.35	5.61	4.16
	Pre-Operation	160	99.9	100	0.7	1.9	0.7	0.7	1.5	0.8	21	1.4	0.9	1.67	0.76	1.63	55	180	80	79	1.27	1.06	0.84
Thungngen	Post-Operation	200	98	100	0.7	1.9	0.7	0.7	1.5	0.8	21	1.4	0.9	1.67	0.76	1.63	55	210	297	312	1.53	3.91	2.56
	Pre-Operation	160	100	99.8	0.5	1.4	0.4	0.5	0.9	0.6	39	1.1	0.6	1.7	0.61	4.62	50	120	54	41	0.71	0.16	0.23
Haru	Post-Operation	140	100	99	0.4	2	0.4	0.4	1.6	0.4	20	1.1	0.9	1.26	1.48	1.92	89	100	52	43	0.61	0.07	0.12
	Pre-Operation	140	101	100	0.7	1.4	0.6	0.8	0.7	0.7	52	1	0.8	1.39	0.94	1	50	130	40	79	0.54	0.2	0.37
ทองขาว	Post-Operation	100	100	100	0.7	1.2	0.7	0.7	0.8	0.7	32	1.1	0.7	1.56	0.91	5.83	55	120	221	841	1.35	5.61	4.16
	Pre-Operation	120	99	100	0.5	1.4	0.4	0.6	0.8	0.6	43	1	0.7	1.5	0.94	3.14	55	120	59	50	0.7	0.16	0.23
ส้ม	Post-Operation	90	100	100	0.5	1.4	0.5	0.7	0.7	0.7	49	1	0.7	1.48	0.96	2.5	67	100	55	43	0.6	0.07	0.12
	Pre-Operation	120	100	100	0.3	1.4	0.3	0.3	1.1	0.4	25	1	0.5	1.86	0.76	0.8	55	110	112	61	0.78	0.18	0.22
เหมียว	Post-Operation	120	100	100	0.4	1.5	0.4	0.4	0.9	0.4	39	1.1	0.7	1.58	0.63	2.3	68	100	125	108	1.03	0.87	0.85
